# Supplementary material for: Agrin and Perlecan Mediate Tumorigenic Processes in Oral Squamous Cell Carcinoma
Source: PLoS One. 2014 Dec 15;9(12):e115004. doi: 10.1371/journal.pone.0115004 (PMC4266612; doi:10.1371/journal.pone.0115004)
Supplement: S1 Table — Clinicopathological characteristics of the patients with OSCC in the TMA. (XLSX) [file pone.0115004.s004.xlsx]

## Sheet: Table S1
Table S1 Clinicopathological characteristics of the patients with OSCC in the qRT-PCR analysis
Patient ID	Histopathological grade	Gender	Age	T	N	M	Site	Pathology	mRNA normalized expression levels of Perlecan	mRNA normalized expression levels of Agrin
0709/10	1	M	51	3	2	0	Floor of the mouth	Squamous cell carcinoma	0.818464	0.873105
1104/07	1	M	61	1	0	0	Floor of the mouth	Squamous cell carcinoma	0.20009	2.08487
1604/91	1	M	64	2	0	0	Floor of the mouth	Squamous cell carcinoma	1.3239	2.1919
2703/12	1	M	59	4	x	x	Lateral border of the tongue	Squamous cell carcinoma	4.76895	4.83071
4106/04	1	M	55	3	0	0	Buccal mucosa	Squamous cell carcinoma	2.36242	0.272133
4504/12	1	M	65	3	2	0	Floor of the mouth	Squamous cell carcinoma	1.46229	2.68068
1408/12	2	M	61	2	1	0	Floor of the mouth	Squamous cell carcinoma	1.26401	1.96555
2808/12	2	M	45	2	1	0	Soft palate	Squamous cell carcinoma	1.3852	1.91031
4204/12	2	F	59	1	0	0	Lower lip	Squamous cell carcinoma	0.235349	0.165301
4709/09	2	M	59	2	2	0	Retromolar region	Squamous cell carcinoma	2.92362	1.75528
5306/08	2	M	52	2	x	x	Tongue	Squamous cell carcinoma	0.435475	2.05684
5608/12	2	M	47	2	2	x	Floor of the mouth	Squamous cell carcinoma	0.524533	0.524563
7404/12	2	M	47	3	2	x	Floor of the mouth	Squamous cell carcinoma	1.04224	1.96677
7708/12	2	M	54	2	2	0	Floor of the mouth	Squamous cell carcinoma	1.97808	2.84348
1008/12	3	F	63	2	x	x	Lateral border of the tongue	Squamous cell carcinoma	5.66666	3.33738
8209/11	3	F	80	4	0	0	Maxillary sinus	Squamous cell carcinoma	2.62802	2.1908
	1: well differentiated
	2: moderately differentiated
	3: poorly differentiated
