# Supplementary material for: Agrin and Perlecan Mediate Tumorigenic Processes in Oral Squamous Cell Carcinoma
Source: PLoS One. 2014 Dec 15;9(12):e115004. doi: 10.1371/journal.pone.0115004 (PMC4266612; doi:10.1371/journal.pone.0115004)
Supplement: S2 Table — Clinicopathological characteristics of the patients with OSCC used in the qRT-PCR analysis. (XLSX) [file pone.0115004.s005.xlsx]

## Sheet: Sheet1
Table S2 Clinicopathological characteristics of the patients with OSCC in the TMA
Position TMA	Total intensity	Gender	Age	Histopathological grade	TNM	Type	Site	Pathology
A1	352503451	M	78	1	T2N0M0	Malignant	Tongue	Squamous cell carcinoma
A2	218565527	F	51	1	T4N0M0	Malignant	Tongue	Squamous cell carcinoma
A3	230441299	F	75	1	T2N0M0	Malignant	Tongue	Squamous cell carcinoma
A4	611635946	M	69	1	T3N0M0	Malignant	Tongue	Squamous cell carcinoma
A5	442664392	F	56	1	T2N0M0	Malignant	Tongue	Squamous cell carcinoma
A6	305836960	F	35	1	T2N0M0	Malignant	Tongue	Squamous cell carcinoma
A7	351557047	F	39	1	T1N0M0	Malignant	Tongue	Squamous cell carcinoma
A8	770122259	M	64	1	T1N0M0	Malignant	Tongue	Squamous cell carcinoma
A9	78735893	M	63	1	T1N0M0	Malignant	Tongue	Squamous cell carcinoma
A10	355707369	F	77	2	T1N0M0	Malignant	Tongue	Squamous cell carcinoma
B1	73863580	F	41	1	T2N0M0	Malignant	Tongue	Squamous cell carcinoma
B2	200415113	M	53	1	T2N0M0	Malignant	Tongue	Squamous cell carcinoma
B3	315645004	M	50	1	T3N0M0	Malignant	Tongue	Squamous cell carcinoma
B4	332908259	F	36	2	T1N0M0	Malignant	Tongue	Squamous cell carcinoma
B5	523477092	M	58	1	T1N0M0	Malignant	Tongue	Squamous cell carcinoma
B6	311578644	F	63	1	T1N0M0	Malignant	Tongue	Squamous cell carcinoma
B7	196004883	F	55	2	T2N0M0	Malignant	Tongue	Squamous cell carcinoma
B8	411064046	M	76	1	T1N0M0	Malignant	Tongue	Squamous cell carcinoma
B9	211741454	F	50	1	T2N0M0	Malignant	Tongue	Squamous cell carcinoma
B10	137264140	M	44	1	T2N1M0	Malignant	Tongue	Squamous cell carcinoma
C1	96973022	F	53	1	T1N0M0	Malignant	Tongue	Squamous cell carcinoma
C2	570019262	F	67	1	T2N0M0	Malignant	Tongue	Squamous cell carcinoma
C3	187735311	M	60	1	T1N0M0	Malignant	Tongue	Squamous cell carcinoma
C4	340754513	M	55	1	T1N0M0	Malignant	Tongue	Squamous cell carcinoma
C5	121111267	M	61	1	T1N0M0	Malignant	Tongue	Squamous cell carcinoma
C6	135046677	M	55	1	T1N0M0	Malignant	Tongue	Squamous cell carcinoma
C7	452937130	M	59	1	T2N0M0	Malignant	Tongue	Squamous cell carcinoma
C8	37444989	F	46	1	T2N0M0	Malignant	Tongue	Squamous cell carcinoma
C9	303783275	F	45	1	T2N0M0	Malignant	Tongue	Squamous cell carcinoma
C10		M	61	-	T2N0M0	Malignant	Tongue	Squamous cell carcinoma (fibrous tissue and blood vessel)
D1	244807451	F	48	1	T2N0M0	Malignant	Tongue	Squamous cell carcinoma
D2	166192097	F	52	1	T1N0M0	Malignant	Tongue	Squamous cell carcinoma
D3	158467002	M	64	1	T2N0M0	Malignant	Tongue	Squamous cell carcinoma
D4		F	46	1	T2N0M0	Malignant	Tongue	Squamous cell carcinoma (sparse)
D5	617877453	F	48	1	T1N0M0	Malignant	Tongue	Squamous cell carcinoma
D6	682712009	M	80	1	T1N0M0	Malignant	Tongue	Squamous cell carcinoma
D7		M	49	-	T1N0M0	Malignant	Tongue	Squamous cell carcinoma (fibrous tissue and skeletal muscle)
D8	387346092	M	60	1	T2N0M0	Malignant	Tongue	Squamous cell carcinoma
D9	155674517	M	57	1	T1N0M0	Malignant	Tongue	Squamous cell carcinoma
D10	207060699	M	45	1	T2N0M0	Malignant	Tongue	Squamous cell carcinoma
E1	344028487	F	47	1	T2N0M0	Malignant	Tongue	Squamous cell carcinoma
E2	367095997	M	37	1	T2N1M0	Malignant	Tongue	Squamous cell carcinoma
E3	211256203	M	60	2	T2N0M0	Malignant	Tongue	Squamous cell carcinoma
E4	434407430	F	40	3	T2N0M0	Malignant	Tongue	Squamous cell carcinoma
E5	160534732	M	49	1--2	T1N0M0	Malignant	Tongue	Squamous cell carcinoma
E6	41881393	M	50	3	T2N0M0	Malignant	Tongue	Squamous cell carcinoma
E7	365543105	M	60	3	T1N0M0	Malignant	Tongue	Squamous cell carcinoma
E8	95303975	F	56	3	T2N0M0	Malignant	Tongue	Squamous cell carcinoma
E9	435882176	M	77	3	T2N0M0	Malignant	Tongue	Squamous cell carcinoma
E10	72471914	M	56	2	T2N1M0	Malignant	Tongue	Squamous cell carcinoma
F1	160519310	M	76	-	-	NAT	Tongue	Cancer adjacent normal tongue tissue
F2	53404174	M	38	-	-	NAT	Tongue	Cancer adjacent normal tongue tissue
F3	162529622	F	51	-	-	NAT	Tongue	Cancer adjacent normal tongue tissue
F4	186497074	M	30	-	-	NAT	Tongue	Cancer adjacent normal tongue tissue
F5	85861458	M	50	-	-	NAT	Tongue	Cancer adjacent normal tongue tissue
F6	82597502	M	2 Mon.	-	-	NAT	Tongue	Cancer adjacent normal tongue tissue
F7	184131568	M	49	-	-	NAT	Tongue	Cancer adjacent normal tongue tissue
F8	61966408	M	40	-	-	NAT	Tongue	Cancer adjacent normal gingiva tissue
F9	7382915	M	25	-	-	NAT	Tongue	Cancer adjacent normal gingiva tissue
F10	137701110	M	62	-	-	NAT	Tongue	Cancer adjacent normal mucous membrane tissue of pars palatalis
1: well differentiated
2: moderately differentiated
3: poorly differentiated
